# Supplementary material for: Evidence of Isomerization in the Michael-Type Thiol-Maleimide Addition: Click Reaction between L-Cysteine and 6-Maleimidehexanoic Acid
Source: Molecules. 2022 Aug 9;27(16):5064. doi: 10.3390/molecules27165064 (PMC9415311; doi:10.3390/molecules27165064)
Supplement: Supplementary file 1 [file molecules-27-05064-s001.zip]

Archive with 1 entries (1 files):
- molecules-1808289-supplementary.pdf
